# Supplementary material for: The bacterial communities of Alaskan mosses and their contributions to N2-fixation
Source: Microbiome. 2021 Feb 23;9:53. doi: 10.1186/s40168-021-01001-4 (PMC7903681; doi:10.1186/s40168-021-01001-4)
Supplement: Supplementary file 7 — Additional file 6: Table S10: Table summarizing the findings from nine studies about prevalence and strength of host phylogenetic structuring of plant-microbial communities. [file 40168_2021_1001_MOESM7_ESM.xlsx]

## Sheet: Sheet1
Reference	Phylogenetic signal?	Method	Strength Quantity	Strength Quality	Microbes	Plant Part	N host species
Barberán, A., K. L. Mcguire, J. A. Wolf, F. A. Jones, S. J. Wright, B. L. Turner, A. Essene, S. P. Hubbell, B. C. Faircloth, and N. Fierer. 2015. Relating belowground microbial composition to the taxonomic, phylogenetic, and functional trait distributions of trees in a tropical forest. Ecology Letters 18:1397–1405.	no	mantel tests	R=0.061	Weak	bacteria	bulk rhizosphere soil	288
Leff, J. W., R. D. Bardgett, A. Wilkinson, B. G. Jackson, W. J. Pritchard, J. R. De Long, S. Oakley, K. E. Mason, N. J. Ostle, D. Johnson, E. M. Baggs, and N. Fierer. 2018. Predicting the structure of soil communities from plant community taxonomy, phylogeny, and traits. ISME Journal 12:1794–1805.	no	mantel tests	NS	NS	fungi, bacteria, protists, metazoa	bulk rhizosphere soil	21
Kim, M., D. Singh, A. Lai-Hoe, R. Go, R. A. Rahim, A. N. Ainuddin, J. Chun, and J. M. Adams. 2012. Distinctive Phyllosphere Bacterial Communities in Tropical Trees. Microbial Ecology 63:674–681.	yes	mantel tests	R=0.458	Moderate	bacteria	leaves	5
Redford, A. J., R. M. Bowers, R. Knight, Y. Linhart, and N. Fierer. 2010. The ecology of the phyllosphere: geographic and phylogenetic variability in the distribution of bacteria on tree leaves. Environmental microbiology 12:2885–93.	yes	mantel tests	R=0.51	Strong	bacteria	leaves	56
Kembel, S. W., T. K. O’Connor, H. K. Arnold, S. P. Hubbell, S. J. Wright, and J. L. Green. 2014. Relationships between phyllosphere bacterial communities and plant functional traits in a neotropical forest. Proceedings of the National Academy of Sciences 111:13715–13720.	yes	Host-parasite association test	unclear	unclear	bacteria	leaves	57
Fitzpatrick, C. R., J. Copeland, P. W. Wang, D. S. Guttman, P. M. Kotanen, and M. T. J. Johnson. 2018. Assembly and ecological function of the root microbiome across angiosperm plant species. Proceedings of the National Academy of Sciences 115:E1157–E1165.	yes	mantel tests	r=0.15	Weak	bacteria	endosphere	30
Fitzpatrick, C. R., J. Copeland, P. W. Wang, D. S. Guttman, P. M. Kotanen, and M. T. J. Johnson. 2018. Assembly and ecological function of the root microbiome across angiosperm plant species. Proceedings of the National Academy of Sciences 115:E1157–E1165.	no	mantel tests	NS	none	bacteria	rhizosphere	30
Erlandson, S., X. Wei, J. Savage, J. Cavender-Bares, and K. Peay. 2018. Soil abiotic variables are more important than Salicaceae phylogeny or habitat specialization in determining soil microbial community structure. Molecular Ecology 27:2007–2024.	yes	Generalized dissimilarity models	unclear	unclear	bacteria	rhizosphere	14
Yeoh, Y. K., P. G. Dennis, C. Paungfoo-Lonhienne, L. Weber, R. Brackin, M. A. Ragan, S. Schmidt, and P. Hugenholtz. 2017. Evolutionary conservation of a core root microbiome across plant phyla along a tropical soil chronosequence. Nature Communications 8:215.	yes	mantel tests	r=0.11	Weak	bacteria	rhizosphere	31
